# Supplementary material for: Fluctuations of Hi-Hat Timing and Dynamics in a Virtuoso Drum Track of a Popular Music Recording
Source: PLoS One. 2015 Jun 3;10(6):e0127902. doi: 10.1371/journal.pone.0127902 (PMC4454559; doi:10.1371/journal.pone.0127902)
Supplement: S1 Dataset — The file contains all the detected onsets in “I Keep Forgettin”’. The onset times (in seconds) and the corresponding amplitudes (in arbitrary units) are given in the first and second column, respectively. (TXT) [file pone.0127902.s001.txt]

% Column 1: Detected onset times (in seconds) for 16th note hi-hats
% Column 2: Corresponding amplitudes of the onsets
0.109  0.310
0.440  0.402
0.574  0.038
0.742  0.063
0.895  0.044
1.058  0.308
1.201  0.023
1.359  0.059
1.516  0.038
1.671  0.191
1.816  0.025
1.978  0.066
2.140  0.048
2.314  0.293
2.464  0.034
2.620  0.105
2.780  0.042
2.935  0.164
3.081  0.034
3.241  0.144
3.392  0.038
3.559  0.270
3.720  0.036
3.865  0.106
4.025  0.030
4.182  0.179
4.331  0.031
4.489  0.074
4.650  0.056
4.819  0.557
4.962  0.030
5.125  0.253
5.446  0.358
5.609  0.035
5.768  0.080
5.923  0.051
6.085  0.319
6.238  0.026
6.391  0.073
6.547  0.041
6.701  0.179
6.865  0.009
7.013  0.060
7.169  0.047
7.339  0.339
7.488  0.042
7.650  0.241
7.967  0.295
8.119  0.027
8.275  0.204
8.431  0.049
8.596  0.275
8.742  0.039
8.905  0.176
9.057  0.043
9.220  0.275
9.372  0.044
9.530  0.114
9.691  0.070
9.850  0.439
9.995  0.052
10.156  0.307
10.481  0.289
10.633  0.035
10.792  0.096
10.943  0.060
11.104  0.398
11.253  0.033
11.409  0.127
11.564  0.052
11.718  0.282
11.867  0.025
12.027  0.058
12.178  0.043
12.340  0.302
12.485  0.041
12.644  0.264
12.965  0.298
13.117  0.045
13.276  0.185
13.427  0.040
13.589  0.282
13.746  0.042
13.889  0.141
14.051  0.054
14.204  0.243
14.355  0.027
14.510  0.189
14.666  0.044
14.836  0.317
14.986  0.038
15.139  0.263
15.466  0.352
15.625  0.025
15.784  0.126
15.930  0.069
16.095  0.352
16.248  0.033
16.404  0.138
16.556  0.052
16.713  0.298
16.860  0.027
17.020  0.144
17.172  0.038
17.338  0.299
17.477  0.040
17.641  0.300
17.956  0.280
18.111  0.050
18.268  0.253
18.416  0.045
18.583  0.322
18.725  0.037
18.882  0.227
19.031  0.046
19.201  0.240
19.351  0.050
19.511  0.177
19.665  0.063
19.826  0.362
19.969  0.071
20.131  0.307
20.438  0.310
20.595  0.034
20.756  0.161
20.902  0.092
21.047  0.529
21.216  0.038
21.373  0.169
21.531  0.055
21.692  0.240
21.842  0.039
22.003  0.128
22.156  0.060
22.322  0.291
22.474  0.040
22.638  0.188
22.800  0.040
22.955  0.200
23.113  0.045
23.273  0.228
23.409  0.060
23.577  0.222
23.741  0.055
23.883  0.187
24.045  0.053
24.197  0.221
24.351  0.038
24.510  0.160
24.664  0.064
24.828  0.231
24.982  0.037
25.132  0.252
25.441  0.272
25.608  0.045
25.765  0.137
25.918  0.055
26.076  0.276
26.227  0.065
26.382  0.162
26.531  0.049
26.693  0.225
26.995  0.195
27.149  0.069
27.310  0.273
27.613  0.275
27.921  0.296
28.250  0.231
28.573  0.287
28.877  0.205
29.201  0.377
29.514  0.180
29.672  0.061
29.827  0.268
30.128  0.762
30.445  0.302
30.589  0.055
30.752  0.151
30.905  0.075
31.052  0.386
31.207  0.052
31.370  0.137
31.511  0.060
31.680  0.222
31.816  0.041
31.996  0.148
32.138  0.071
32.304  0.289
32.446  0.052
32.604  0.287
32.923  0.341
33.239  0.232
33.394  0.078
33.555  0.319
33.711  0.049
33.861  0.182
34.007  0.054
34.153  0.266
34.322  0.060
34.471  0.204
34.618  0.078
34.777  0.302
34.926  0.044
35.087  0.290
35.418  0.308
35.577  0.032
35.735  0.175
35.887  0.057
36.039  0.411
36.196  0.043
36.356  0.146
36.508  0.103
36.666  0.236
36.977  0.224
37.113  0.062
37.291  0.286
37.432  0.048
37.590  0.348
37.912  0.437
38.062  0.044
38.227  0.224
38.377  0.052
38.543  0.306
38.693  0.049
38.853  0.327
41.065  0.471
41.226  0.044
41.379  0.191
41.533  0.067
41.698  0.281
41.843  0.028
42.010  0.170
42.166  0.058
42.330  0.354
42.483  0.036
42.642  0.166
42.800  0.052
42.961  0.327
43.269  0.220
43.563  0.400
43.905  0.228
44.523  0.313
44.847  0.470
45.158  0.321
45.479  0.413
45.801  0.225
45.944  0.079
46.120  0.376
46.275  0.051
46.435  0.212
46.589  0.062
46.750  0.288
46.901  0.033
47.061  0.251
47.214  0.059
47.382  0.493
47.536  0.040
47.692  0.261
47.846  0.055
48.006  0.286
48.157  0.043
48.319  0.246
48.472  0.059
48.641  0.476
48.795  0.048
48.951  0.199
49.108  0.064
49.253  0.317
49.587  0.331
49.906  0.390
50.217  0.332
50.528  0.348
50.841  0.252
51.168  0.347
51.320  0.042
51.482  0.234
51.642  0.057
51.805  0.297
51.953  0.033
52.117  0.195
52.258  0.057
52.748  0.226
53.057  0.360
53.379  0.211
53.693  0.400
54.003  0.201
54.327  0.325
54.644  0.317
54.962  0.383
55.267  0.446
55.592  0.639
55.905  0.283
56.227  0.423
56.376  0.053
56.535  0.276
56.691  0.060
56.854  0.292
57.005  0.041
57.175  0.238
57.326  0.056
57.489  0.404
57.639  0.047
57.795  0.292
57.951  0.045
58.115  0.313
58.263  0.034
58.426  0.340
58.581  0.044
58.747  0.360
58.900  0.039
59.059  0.285
59.219  0.061
60.949  0.316
61.272  0.502
61.583  0.336
62.215  0.181
62.546  0.375
62.850  0.373
63.186  0.517
63.494  0.202
63.647  0.056
63.814  0.431
63.968  0.056
64.120  0.277
64.273  0.168
64.751  0.365
65.076  0.547
65.376  0.404
65.691  0.312
66.013  0.298
66.349  0.400
66.655  0.350
66.970  0.251
67.291  0.281
67.627  0.592
67.943  0.245
68.906  0.596
69.210  0.435
69.520  0.448
71.106  0.218
71.251  0.102
71.410  0.513
71.573  0.054
71.738  0.226
71.870  0.172
72.048  0.298
72.210  0.053
72.363  0.178
72.516  0.076
72.687  0.357
72.851  0.045
72.993  0.278
73.150  0.078
73.309  0.308
73.465  0.053
73.606  0.233
73.776  0.058
73.941  0.303
74.090  0.070
74.250  0.166
74.402  0.056
74.557  0.229
74.706  0.064
74.867  0.201
75.024  0.058
75.183  0.356
75.331  0.072
75.486  0.361
75.827  0.410
75.971  0.046
76.131  0.254
76.286  0.068
76.446  0.483
76.763  0.180
76.909  0.175
77.075  0.353
77.389  0.217
77.542  0.073
77.686  0.353
78.004  0.498
78.330  0.441
78.649  0.261
78.967  0.440
79.267  0.230
79.744  0.051
79.903  0.217
80.052  0.102
80.222  0.346
80.368  0.120
80.535  0.364
80.859  0.444
81.017  0.036
81.162  0.193
81.331  0.085
81.490  0.384
81.640  0.048
81.803  0.207
81.932  0.061
82.110  0.262
82.249  0.058
82.422  0.189
82.579  0.057
82.746  0.457
82.887  0.068
83.038  0.356
83.371  0.399
83.687  0.273
84.005  0.419
84.162  0.054
84.307  0.168
84.467  0.064
84.592  0.432
84.923  0.253
85.238  0.336
85.544  0.427
85.867  0.419
86.025  0.048
86.178  0.223
86.335  0.075
86.489  0.522
86.795  0.270
86.942  0.140
87.106  0.303
87.411  0.279
87.552  0.074
87.731  0.625
87.874  0.056
88.031  0.384
88.348  0.664
88.502  0.067
88.666  0.248
88.818  0.069
88.988  0.416
89.134  0.055
89.298  0.474
89.609  0.452
89.921  0.338
91.487  0.482
91.798  0.216
91.956  0.064
92.122  0.277
92.265  0.035
92.431  0.215
92.579  0.067
92.743  0.446
93.051  0.192
93.380  0.331
93.697  0.234
94.016  0.417
94.316  0.412
94.644  0.252
94.961  0.230
95.272  0.409
95.438  0.074
95.593  0.364
95.912  0.490
96.231  0.218
96.545  0.459
96.702  0.053
96.852  0.192
97.011  0.065
97.168  0.330
97.324  0.041
97.480  0.204
97.639  0.064
97.805  0.384
97.958  0.044
98.113  0.208
98.268  0.062
98.435  0.267
98.586  0.040
98.748  0.249
98.896  0.048
99.040  0.528
99.369  0.222
99.693  0.355
99.996  0.327
100.306  0.602
100.627  0.444
100.963  0.418
101.296  0.226
101.606  0.400
101.756  0.056
101.911  0.249
102.076  0.065
102.230  0.382
102.380  0.038
102.544  0.169
102.698  0.069
102.867  0.349
103.025  0.051
103.178  0.241
103.475  0.357
104.134  0.572
104.447  0.294
105.071  0.290
105.395  0.438
105.706  0.373
106.024  0.366
106.349  0.235
106.663  0.399
106.813  0.086
106.979  0.244
107.136  0.053
107.298  0.280
107.451  0.044
107.613  0.237
107.769  0.065
107.933  0.387
108.090  0.038
108.246  0.239
108.399  0.064
108.564  0.320
108.709  0.036
108.874  0.348
109.026  0.051
109.195  0.423
109.349  0.052
109.503  0.426
111.090  0.117
111.379  0.391
111.708  0.500
112.010  0.187
112.330  0.452
112.649  0.182
112.979  0.438
113.290  0.450
113.620  0.399
113.765  0.043
113.929  0.219
114.081  0.079
114.248  0.439
114.403  0.055
114.539  0.223
114.712  0.082
116.149  0.257
116.468  0.273
116.614  0.077
116.794  0.433
116.943  0.080
117.106  0.261
117.408  0.310
119.017  0.415
119.339  0.531
119.651  0.639
119.990  0.444
120.311  0.372
120.925  0.578
121.739  0.032
121.914  0.298
122.558  0.259
122.701  0.059
122.862  0.232
123.003  0.098
123.170  0.397
123.317  0.086
123.490  0.159
123.648  0.080
123.815  0.298
123.960  0.062
124.131  0.269
124.286  0.042
124.447  0.302
124.610  0.075
124.763  0.124
124.928  0.088
125.083  0.269
125.226  0.072
125.369  0.079
125.543  0.090
125.717  0.333
125.854  0.099
126.027  0.346
126.474  0.076
126.664  0.253
126.815  0.085
126.984  0.379
127.134  0.087
127.296  0.221
127.450  0.104
127.612  0.276
128.073  0.089
128.249  0.276
128.388  0.084
129.029  0.073
129.196  0.272
129.346  0.105
129.516  0.282
129.670  0.072
129.829  0.231
130.303  0.063
130.463  0.152
130.624  0.093
130.779  0.424
130.918  0.107
131.085  0.379
131.551  0.072
131.719  0.224
131.866  0.096
132.036  0.375
132.185  0.078
132.346  0.222
132.499  0.085
132.661  0.318
132.807  0.069
132.969  0.163
133.118  0.098
133.287  0.333
133.432  0.096
133.592  0.373
133.906  0.363
134.067  0.062
134.235  0.228
134.384  0.064
134.552  0.317
134.707  0.074
134.859  0.205
135.018  0.105
135.175  0.303
135.326  0.064
135.484  0.239
135.635  0.101
135.791  0.337
135.938  0.102
136.100  0.298
136.431  0.422
136.735  0.237
136.889  0.085
137.052  0.310
137.203  0.099
137.366  0.231
137.506  0.100
137.676  0.310
137.815  0.062
137.985  0.255
138.137  0.096
138.307  0.381
138.455  0.136
138.608  0.477
139.085  0.116
139.244  0.308
139.395  0.124
139.703  0.113
141.740  0.254
141.885  0.152
142.192  0.081
142.358  0.189
143.467  0.106
143.620  0.329
144.240  0.218
145.193  0.323
146.147  0.310
146.773  0.547
148.364  0.317
148.671  0.227
148.827  0.112
148.997  0.308
149.308  0.253
149.635  0.428
149.789  0.119
150.275  0.336
150.628  0.384
150.922  0.583
151.084  0.084
151.241  0.260
151.397  0.099
151.553  0.335
151.700  0.092
151.859  0.359
152.181  0.634
152.499  0.503
153.127  0.349
153.462  0.617
153.772  0.352
154.401  0.344
154.870  0.132
155.035  0.367
155.407  0.171
158.221  0.253
158.367  0.165
158.546  0.364
159.172  0.349
159.333  0.033
159.489  0.128
159.650  0.159
159.814  0.288
159.956  0.111
160.116  0.374
160.439  0.380
160.601  0.095
160.762  0.277
160.913  0.123
161.079  0.322
161.246  0.072
161.392  0.178
161.544  0.079
161.703  0.263
161.849  0.081
162.015  0.201
162.170  0.080
162.339  0.363
163.304  0.193
163.455  0.090
163.618  0.358
164.563  0.210
164.718  0.159
164.885  0.378
165.034  0.194
165.192  0.320
165.675  0.101
165.825  0.297
165.984  0.130
166.152  0.479
166.306  0.109
166.463  0.352
166.941  0.089
167.096  0.263
167.259  0.175
167.414  0.462
167.561  0.168
167.718  0.402
168.053  0.426
168.196  0.110
168.357  0.184
168.509  0.116
168.676  0.469
168.833  0.119
168.984  0.223
169.145  0.138
169.304  0.278
169.460  0.097
169.620  0.217
169.775  0.158
169.938  0.418
170.093  0.158
170.244  0.339
170.576  0.501
170.723  0.122
170.882  0.268
171.035  0.097
171.353  0.134
171.507  0.187
171.664  0.176
171.814  0.298
171.969  0.128
172.127  0.236
172.279  0.121
172.442  0.318
172.592  0.221
172.749  0.446
173.093  0.502
173.236  0.066
173.391  0.213
173.539  0.175
173.686  0.539
174.013  0.313
174.326  0.336
174.634  0.223
174.960  0.358
175.108  0.153
175.264  0.385
175.580  0.518
175.738  0.079
175.906  0.302
176.050  0.085
176.222  0.490
176.372  0.131
176.533  0.406
177.467  0.223
177.736  0.341
178.742  0.725
179.210  0.098
179.369  0.387
179.515  0.074
179.675  0.186
179.822  0.101
179.991  0.388
180.131  0.115
180.291  0.436
180.616  0.412
180.778  0.077
180.940  0.323
181.092  0.149
181.245  0.386
181.408  0.121
181.560  0.197
181.713  0.116
181.870  0.307
182.021  0.092
182.181  0.341
183.460  0.215
183.617  0.109
183.772  0.415
183.930  0.110
184.094  0.206
184.245  0.127
184.405  0.296
184.714  0.250
184.866  0.118
185.034  0.457
185.185  0.118
185.664  0.500
185.812  0.107
185.983  0.253
186.126  0.101
186.296  0.437
186.445  0.094
186.606  0.354
187.404  0.106
187.557  0.494
187.695  0.136
188.516  0.274
188.654  0.153
188.833  0.427
189.141  0.236
189.455  0.306
189.614  0.077
189.777  0.189
189.923  0.102
190.085  0.493
190.233  0.098
190.389  0.369
191.032  0.527
191.182  0.093
191.349  0.362
191.504  0.094
191.658  0.207
191.815  0.127
191.975  0.331
192.128  0.074
192.288  0.314
192.610  0.417
193.559  0.230
193.862  0.527
194.186  0.244
194.334  0.143
194.495  0.311
194.802  0.313
194.960  0.075
195.124  0.494
195.275  0.075
195.434  0.407
195.760  0.552
195.919  0.126
196.078  0.378
196.231  0.096
196.393  0.579
196.538  0.146
196.705  0.741
198.082  0.201
198.245  0.469
198.394  0.082
198.555  0.212
198.700  0.103
198.861  0.455
199.011  0.087
199.178  0.256
199.331  0.084
199.510  0.471
199.658  0.096
199.824  0.198
199.975  0.133
200.142  0.416
200.297  0.095
200.461  0.323
200.614  0.106
200.787  0.434
200.938  0.108
201.100  0.261
201.255  0.100
201.420  0.415
201.581  0.076
201.729  0.229
201.892  0.068
202.036  0.318
202.189  0.136
202.349  0.256
202.502  0.221
202.668  0.377
202.813  0.181
203.007  0.448
203.312  0.353
203.460  0.118
203.613  0.246
203.768  0.189
203.941  0.477
204.090  0.108
204.248  0.253
204.404  0.148
204.560  0.417
204.712  0.092
204.862  0.321
205.016  0.162
205.185  0.501
205.328  0.168
205.493  0.448
205.818  0.486
205.957  0.162
206.133  0.328
206.283  0.095
206.451  0.477
206.596  0.164
206.758  0.408
207.987  0.111
208.321  0.208
208.458  0.053
208.626  0.093
208.786  0.066
208.955  0.180
209.095  0.045
209.267  0.075
209.421  0.048
209.579  0.129
209.724  0.022
209.890  0.056
210.047  0.053
210.215  0.205
210.359  0.043
210.519  0.127
210.843  0.165
211.014  0.032
211.170  0.116
211.324  0.028
211.488  0.091
211.650  0.038
211.802  0.066
211.957  0.053
212.112  0.079
212.429  0.049
212.743  0.084
213.046  0.066
